# Supplementary material for: End-Triassic mass extinction started by intrusive CAMP activity
Source: Nat Commun. 2017 May 31;8:15596. doi: 10.1038/ncomms15596 (PMC5460029; doi:10.1038/ncomms15596)
Supplement: Supplementary Data 1 — U-Pb data [file ncomms15596-s2.xlsx]

## Sheet: Sheet1
Camp U-Pb dates
	Composition					Dates (Ma)								Isotopic Ratios
						206Pb/
	Th/	Pb*	Pbc	Pb*/	Th/U	238U	±2σ	207Pb/	±2σ	207Pb/	±2σ	Corr.		206Pb/	206Pb/		207Pb/		207Pb/		Corr.
Fraction	U a	(pg) b	(pg) c	Pbc d	(magma) e	<Th> f	abs	235U g	abs	206Pb g	abs	coef.	% disc h	204Pb i	238U j	±2σ %	235U j	±2σ %	206Pb j	±2σ %	coef.
Foum Zgiud dyke, Morocco - 201.111±0.071/0.089/0.23 Ma, MSWD = 1.7
AN731_b1	0.06	1.83	0.21	9	2	200.02	0.16	200.3	1.5	205	17	0.879	2.38	622	0.031499	0.080	0.2181	0.82	0.05023	0.75	0.879
AN731_b2	0.02	4.54	0.21	22	2	200.24	0.18	199.90	0.99	197	12	0.287	-1.56	1507	0.031534	0.094	0.2176	0.54	0.05007	0.52	0.287
AN731_b3	0.05	1.89	0.31	6	2	199.51	0.40	200.7	3.0	216	35	0.626	7.58	439	0.031416	0.21	0.2185	1.6	0.05047	1.5	0.626
AN731_b4	0.01	1.63	0.36	5	2	200.26	0.38	200.5	3.7	205	45	0.724	2.36	331	0.031536	0.19	0.2183	2.1	0.05024	1.9	0.724
AN731_z1	2.94	8.39	0.19	44	14.75	201.19	0.14	202.40	0.80	217.5	8.8	0.809	7.53	1606	0.031689	0.070	0.22059	0.43	0.05051	0.38	0.809
AN731_z2	1.72	3.92	0.21	19	8.6	200.93	0.26	201.0	1.7	203	19	0.589	0.87	860	0.031647	0.13	0.2189	0.91	0.05019	0.84	0.589
AN731_z6	0.99	8.96	0.14	66	4.5	201.098	0.087	201.1	1.0	202	13	0.485	0.31	3522	0.031674	0.044	0.2190	0.57	0.05017	0.55	0.485
North Mountain Basalt (pegmatite lens), Canada - 201.523±0.028/0.059/0.22, MSWD=1.5
NMB_03_z1	1.69	24.8	0.09	288	9.45	201.560	0.071	201.72	0.37	204.6	4.2	0.575	1.50	13038	0.031747	0.036	0.21977	0.20	0.050229	0.18	0.575
NMB_03_z2	1.89	27.6	0.19	145	9.45	201.499	0.066	201.67	0.62	204.7	7.5	0.488	1.59	6328	0.031738	0.033	0.21971	0.34	0.05023	0.32	0.488
NMB_03_z3	2.08	237	0.47	509	10.4	201.29	0.25	201.16	0.39	200.6	3.4	0.733	-0.31	21346	0.031705	0.13	0.21910	0.21	0.050143	0.14	0.733
NMB_03_z4	2.49	112	0.67	169	12.45	201.35	0.27	200.31	0.69	189.1	7.9	0.474	-6.45	6590	0.031713	0.14	0.21808	0.38	0.04990	0.34	0.474
NMB_03_z5	2.00	57.9	0.14	415	10	201.45	0.12	201.59	0.28	204.3	3.0	0.550	1.42	17688	0.031729	0.062	0.21962	0.15	0.050223	0.12	0.550
NMB_03_z6	2.23	22.9	0.19	121	11.15	201.867	0.074	202.46	0.73	210.4	8.8	0.499	4.10	4940	0.031796	0.037	0.22067	0.40	0.05036	0.38	0.499
NMB_03_z7	1.90	64.8	0.16	409	9.5	201.537	0.042	201.77	0.25	205.5	2.9	0.579	1.99	17767	0.0317437	0.021	0.21984	0.14	0.050250	0.12	0.579
NMB_03_z8	1.39	45.7	0.17	272	6.5	201.512	0.077	201.60	0.38	203.6	4.2	0.714	1.08	13118	0.031740	0.038	0.21963	0.21	0.050209	0.18	0.714
NMB_03_z9	1.59	11.6	0.11	108	7.95	201.66	0.20	202.08	0.85	208.0	9.9	0.455	3.10	5027	0.031763	0.10	0.2202	0.46	0.05030	0.42	0.455
NMB_03_z10	1.46	45.7	0.11	403	8.45	201.598	0.071	201.69	0.29	203.8	3.3	0.498	1.12	19131	0.031753	0.036	0.21974	0.16	0.050212	0.14	0.498
North Mountain Basalt, base of the flow, Canada - 201.440±0.047/0.71/0.23, MSWD=3.5
SU1201_z1	2.30	9.42	0.08	119	11.55	201.52	0.13	202.07	0.52	209.5	5.7	0.655	3.85	4831	0.031741	0.063	0.22019	0.28	0.05034	0.24	0.655
SU1201_z2	1.79	1.46	0.19	8	9	201.74	0.39	202.1	4.1	207	49	0.662	2.58	357	0.031776	0.20	0.2202	2.2	0.0503	2.1	0.662
SU1201_z3	2.78	42.0	0.17	249	13.9	201.413	0.097	202.00	0.25	209.9	2.2	0.901	4.07	9237	0.031724	0.049	0.22011	0.14	0.050344	0.094	0.901
SU1201_z4	1.46	9.79	0.25	39	7.3	201.897	0.079	201.65	0.74	199.8	8.7	0.795	-1.01	1857	0.031801	0.040	0.21969	0.40	0.05013	0.37	0.795
SU1201_z5	1.91	11.5	0.23	50	9.55	201.34	0.16	201.50	0.71	204.3	8.2	0.550	1.51	2186	0.031712	0.079	0.21950	0.39	0.05022	0.35	0.550
SU1201_z8	1.46	5.63	0.11	49	7.3	201.36	0.10	201.13	0.81	199.5	9.4	0.749	-0.90	2372	0.031715	0.052	0.21906	0.44	0.05012	0.41	0.749
SU1201_z11	2.81	6.92	0.09	77	14.1	201.67	0.14	203.4	1.4	224	17	0.710	9.94	2894	0.031766	0.069	0.2217	0.79	0.05065	0.74	0.710
SU1201_z13	2.73	11.8	0.16	74	13.65	201.18	0.16	201.23	0.61	202.9	7.3	0.382	0.87	2780	0.031687	0.080	0.21919	0.34	0.05019	0.31	0.382
SU1201_z15	3.45	3.65	0.16	22	17.3	200.62	0.35	201.0	2.3	206	28	0.474	2.65	764	0.031597	0.18	0.2189	1.3	0.05026	1.2	0.474
SU1201_z16	3.19	3.58	0.13	28	16	201.10	0.22	200.5	1.8	194	21	0.768	-3.61	988	0.031674	0.11	0.2183	0.99	0.05000	0.91	0.768
SU1201_z17	2.71	5.32	0.10	51	13.55	201.39	0.10	201.44	0.80	203.0	9.4	0.656	0.86	1923	0.031720	0.052	0.21944	0.44	0.05020	0.40	0.656
SU1201_z18	2.01	1.67	0.09	18	10.05	202.05	0.12	201.4	2.0	195	24	0.662	-3.41	783	0.031826	0.063	0.2194	1.1	0.05003	1.0	0.662
SU1201_z20	1.86	1.20	0.12	10	9.3	202.37	0.41	202.5	3.7	205	44	0.543	1.28	473	0.031877	0.20	0.2207	2.0	0.05024	1.9	0.543
Messejana dyke, Spain - 201.585±0.034/0.063/0.22, MSWD=2
MD48_z1	0.97	92.5	0.25	368	4.85	201.39	0.33	201.11	0.35	198.8	1.9	0.907	-1.25	19471	0.031720	0.16	0.21904	0.19	0.050105	0.081	0.907
MD48_z4	0.96	87.4	0.22	405	4.8	201.44	0.19	201.51	0.21	203.3	1.5	0.829	0.97	21478	0.031729	0.095	0.21952	0.12	0.050202	0.066	0.829
MD48_z6	0.93	50.3	0.19	269	4.65	201.73	0.19	201.59	0.31	201.0	3.0	0.643	-0.34	14382	0.031774	0.095	0.21961	0.17	0.050151	0.13	0.643
MD48_z7	1.00	51.0	0.20	256	5	201.590	0.068	201.91	0.19	206.6	1.9	0.725	2.46	13451	0.031752	0.034	0.22000	0.11	0.050273	0.077	0.725
MD48_z8	0.97	34.8	0.18	196	4.85	201.579	0.065	201.88	0.22	206.4	2.4	0.625	2.39	10375	0.031750	0.033	0.21997	0.12	0.050269	0.098	0.625
MD48_z9	1.02	34.2	0.20	168	5.1	201.46	0.15	201.88	0.30	207.9	3.2	0.551	3.12	8769	0.031731	0.074	0.21997	0.17	0.050300	0.14	0.551
MD48_z10	0.98	30.8	0.19	159	4.9	201.652	0.070	202.01	0.26	207.2	3.0	0.542	2.70	8370	0.031762	0.035	0.22012	0.14	0.050285	0.12	0.542
MD48_z11	1.12	26.8	0.92	29	5.6	201.53	0.10	201.85	0.58	206.5	6.4	0.781	2.46	1517	0.031742	0.051	0.21992	0.31	0.05027	0.27	0.781
Fouta Djalon gabbro sill, Guinea - 201.493±0.051/0.073/0.23, MSWD=1.5
GUI22-26_z1	1.30	15.1	0.55	28	6.5	201.45	0.12	201.30	0.93	200	11	0.800	-0.43	1378	0.031730	0.058	0.2193	0.51	0.05014	0.46	0.800
GUI22-26_z2	1.10	9.54	0.44	22	5.5	201.35	0.55	201.1	1.3	199	14	0.564	-1.01	1149	0.031714	0.28	0.2190	0.71	0.05011	0.60	0.564
GUI22-26_z3	1.16	36.5	0.47	78	5.8	201.37	0.21	201.28	0.51	201.2	5.4	0.627	-0.02	4002	0.031717	0.10	0.21924	0.28	0.05016	0.23	0.627
GUI22-26_z4	1.15	10.2	0.26	39	5.75	201.58	0.21	201.08	0.92	196	10	0.622	-2.70	2001	0.031751	0.11	0.2190	0.50	0.05005	0.44	0.622
GUI22-26_z5	1.11	6.72	0.61	11	5.55	201.41	0.14	201.56	0.94	204	11	0.435	1.50	590	0.031723	0.070	0.2196	0.51	0.05023	0.49	0.435
GUI22-26_z7	1.12	19.4	0.67	29	5.6	201.31	0.26	201.64	0.86	206.5	9.8	0.464	2.55	1517	0.031707	0.13	0.2197	0.47	0.05027	0.42	0.464
GUI22-26_z8	1.12	4.10	0.41	10	5.6	201.59	0.11	201.6	1.1	202	13	0.495	0.48	539	0.031752	0.056	0.2196	0.59	0.05018	0.57	0.495
GUI22-26_z9	1.06	10.1	0.69	15	5.35	201.531	0.097	201.88	0.63	206.9	7.6	0.392	2.65	781	0.031743	0.049	0.21996	0.34	0.05028	0.33	0.392
Kakoulima, ultramafic Guinea - 201.635±0.029/0.060/0.22, MSWD=1.8
GUI126_b1	0.02	30.5	0.70	44	2	200.71	0.19	201.17	0.48	207.7	5.7	0.358	3.44	2953	0.031608	0.095	0.21911	0.26	0.05030	0.24	0.358
GUI126_b3	0.03	7.63	0.15	52	2	201.29	0.13	202.07	0.48	212.4	5.8	0.305	5.29	3540	0.031701	0.065	0.22019	0.26	0.05040	0.25	0.305
GUI126_b4	0.08	10.9	0.19	59	2	201.33	0.21	200.72	0.99	195	12	0.465	-3.32	3943	0.031708	0.10	0.2186	0.54	0.05002	0.50	0.465
GUI126_b5	0.02	15.1	0.28	53	2	201.20	0.16	201.2	1.0	202	12	0.461	0.43	3637	0.031687	0.081	0.2191	0.56	0.05017	0.53	0.461
GUI126_b6	0.00	6.54	1.17	6	2	199.74	0.37	199.6	3.4	199	41	0.801	-0.43	405	0.031452	0.19	0.2172	1.9	0.05010	1.8	0.801
GUI126_b7	0.02	5.04	0.15	33	2	201.44	0.17	201.8	1.7	207	20	0.622	2.83	2273	0.031725	0.085	0.2199	0.91	0.05029	0.86	0.622
GUI126_b8	0.05	5.28	0.36	15	2	201.79	0.14	202.0	1.3	206	15	0.709	2.02	1012	0.031782	0.070	0.2201	0.68	0.05026	0.64	0.709
GUI126_z2	0.93	45.4	0.14	316	4.65	201.75	0.11	201.67	0.27	201.7	2.6	0.715	0.03	16879	0.031778	0.057	0.21972	0.15	0.050168	0.11	0.715
GUI126_z3	2.20	136	0.16	837	11	201.77	0.41	201.76	0.41	202.6	1.7	0.943	0.47	34294	0.031780	0.21	0.21981	0.23	0.050187	0.068	0.943
GUI126_z4	1.14	182	0.33	559	5.7	201.66	0.21	201.65	0.23	202.6	1.3	0.898	0.50	28771	0.031763	0.11	0.21969	0.13	0.050186	0.045	0.898
GUI126_z5	1.26	83.9	0.55	153	6.3	201.68	0.11	201.65	0.22	202.3	2.0	0.744	0.35	7675	0.031766	0.057	0.21969	0.12	0.050180	0.078	0.744
GUI126_z6	0.91	57.3	0.17	340	4.55	201.453	0.072	201.59	0.18	204.1	1.7	0.763	1.35	18223	0.031730	0.036	0.21961	0.099	0.050220	0.068	0.763
GUI126_z7	0.66	132	0.16	830	3.3	201.623	0.063	201.76	0.14	204.4	1.3	0.740	1.39	47245	0.0317575	0.031	0.21982	0.075	0.050225	0.046	0.740
GUI126_z8	1.99	145	0.19	750	9.95	201.620	0.070	201.66	0.15	203.2	1.6	0.579	0.81	31929	0.031757	0.035	0.21971	0.081	0.050199	0.059	0.579
GUI126_z9	2.48	87.9	0.17	509	10.01	201.575	0.067	201.84	0.17	205.8	1.8	0.635	2.11	19864	0.031751	0.033	0.21991	0.093	0.050257	0.069	0.635
GUI126_z10	2.02	145	0.64	228	12.4	201.628	0.061	202.13	0.17	209.1	1.8	0.573	3.60	9696	0.0317577	0.031	0.22027	0.092	0.050326	0.071	0.573
gabbro sill, Brazil (low Ti) - 201.525±0.065/0.076/0.23, MSWD=1.2
RP126_z1	2.67	128	0.29	443	13.4	201.58	0.38	201.95	0.46	207.3	3.3	0.826	2.78	16994	0.031750	0.19	0.22005	0.25	0.050287	0.14	0.826
RP126_z2	2.37	109	3.75	29	11.85	201.19	0.57	201.6	3.0	207	36	0.340	2.84	1196	0.031688	0.29	0.2196	1.6	0.05028	1.5	0.340
RP126_z4	2.27	115	0.35	326	11.35	201.69	0.30	201.83	0.36	204.4	2.5	0.842	1.39	13481	0.031768	0.15	0.21990	0.20	0.050226	0.10	0.842
RP126_z5	2.22	34.8	1.56	22	11.1	201.35	0.21	201.55	0.63	205.0	7.1	0.498	1.81	950	0.031713	0.10	0.21957	0.34	0.05024	0.30	0.498
RP126_z6	1.15	63.1	0.27	237	5.75	201.82	0.63	201.56	0.70	199.4	4.5	0.860	-1.15	12219	0.03179	0.32	0.21958	0.38	0.050118	0.19	0.860
RP126_z7	1.52	23.3	0.19	124	7.6	201.40	0.10	201.15	0.66	199.3	7.9	0.445	-1.01	5936	0.031721	0.052	0.21909	0.36	0.05012	0.34	0.445
RP126_z8	0.96	13.2	0.21	64	4.8	203.47	0.14	203.3	1.1	203	13	0.354	-0.33	3446	0.032053	0.072	0.2217	0.59	0.05019	0.57	0.354
RP126_z9	1.68	122	0.25	492	8.4	201.518	0.090	201.72	0.21	205.1	2.2	0.576	1.77	22652	0.031741	0.045	0.21977	0.11	0.050240	0.089	0.576
RP126_z10	1.56	45.3	0.21	214	7.8	201.57	0.13	202.04	0.41	208.5	4.7	0.447	3.36	10111	0.031750	0.063	0.22016	0.22	0.05031	0.20	0.447
Hank region gabbro sill, Mauritania - 201.440±0.031/0.061/0.22, MSWD=4
HD38_z2	1.41	18.6	0.35	54	7.05	201.26	0.17	201.55	0.59	205.9	6.7	0.501	2.29	2616	0.031700	0.084	0.21957	0.32	0.05026	0.29	0.501
HD38_z3	1.63	36.2	0.39	92	8.2	201.489	0.058	201.74	0.32	205.7	3.7	0.610	2.08	4261	0.0317360	0.029	0.21980	0.18	0.050253	0.16	0.610
HD38_z4	1.58	14.1	0.20	71	7.9	201.524	0.086	201.64	0.46	204.0	5.1	0.795	1.27	3375	0.031742	0.043	0.21968	0.25	0.05022	0.22	0.795
HD38_z5	1.03	8.26	0.27	31	5.15	201.33	0.20	201.7	1.0	206	13	0.165	2.51	1634	0.031711	0.10	0.2197	0.57	0.05027	0.56	0.165
HD38_z6	1.96	15.0	0.36	42	9.8	201.521	0.082	201.70	0.42	204.8	4.8	0.661	1.66	1844	0.031741	0.041	0.21975	0.23	0.05023	0.20	0.661
HD38_z8	1.51	3.88	0.23	17	7.55	201.359	0.063	200.91	0.99	197	12	0.382	-2.39	835	0.031715	0.032	0.2188	0.54	0.05006	0.53	0.382
HD38_z9	1.13	8.02	0.44	18	5.65	201.395	0.074	201.07	0.58	198.3	7.1	0.326	-1.51	972	0.031721	0.037	0.21900	0.32	0.05009	0.30	0.326
Tarabuco basalt sill, Bolivia - 201.612±0.046/0.070/0.23, MSWD=1.2
Bol_z1	1.37	97.8	0.27	358	6.85	201.67	0.22	202.12	0.30	208.4	2.8	0.691	3.28	17682	0.031765	0.11	0.22026	0.16	0.050313	0.11	0.691
Bol_z3	1.51	201	0.59	338	7.55	201.69	0.10	201.68	0.27	202.6	2.9	0.528	0.48	16219	0.031769	0.051	0.21973	0.15	0.050186	0.12	0.528
Bol_z4	1.38	241	0.68	353	6.9	201.55	0.15	201.60	0.29	203.2	3.0	0.597	0.86	17361	0.031746	0.075	0.21963	0.16	0.050200	0.12	0.597
Bol_z5	1.69	151	0.14	1075	8.45	201.602	0.060	201.64	0.14	203.1	1.4	0.614	0.78	49330	0.0317540	0.030	0.21968	0.074	0.050197	0.051	0.614
Bol_z6	1.30	9.60	0.54	18	6.5	201.51	0.19	201.9	3.9	207	47	0.705	2.69	911	0.031739	0.093	0.2199	2.1	0.0503	2.0	0.705
Shelborne dyke, Canada - 201.336±0.84/0.099/0.24, MSWD=0.0062
SD1_2_z1	1.54	42.3	0.23	187	7.7	201.33	0.14	201.75	0.25	207.7	2.7	0.524	3.08	8929	0.031711	0.073	0.21981	0.14	0.050296	0.11	0.524
SD1_2_z2	2.12	8.70	0.53	16	10.6	201.34	0.10	201.72	0.95	207	11	0.710	2.85	715	0.031712	0.052	0.2198	0.52	0.05029	0.48	0.710
gabbro sill, Brazil (high Ti) - 201.364±0.023/0.057/0.22, MSWD=1.88
RP113_z1	1.18	48.6	0.17	291	5.9	201.359	0.064	201.86	0.19	208.7	1.8	0.863	3.57	14964	0.031715	0.032	0.21994	0.10	0.050319	0.069	0.863
RP113_z2	1.08	29.9	0.37	81	5.4	201.351	0.065	201.23	0.27	200.8	3.0	0.617	-0.26	4284	0.031714	0.033	0.21918	0.15	0.050146	0.12	0.617
RP113_z3	1.04	42.4	0.21	200	5.2	201.456	0.065	202.44	0.22	214.9	2.4	0.634	6.29	10611	0.031731	0.033	0.22064	0.12	0.050453	0.098	0.634
RP113_z4	1.27	64.9	0.69	94	6.35	201.383	0.094	201.42	0.28	202.9	2.9	0.655	0.78	4748	0.031719	0.047	0.21942	0.15	0.050192	0.12	0.655
RP113_z6	1.14	13.6	0.42	32	5.7	201.373	0.097	201.35	0.49	202.1	5.3	0.842	0.41	1684	0.031718	0.049	0.21933	0.27	0.05018	0.23	0.842
RP113_z7	1.69	130	0.19	693	8.45	201.367	0.066	201.45	0.13	203.4	1.2	0.716	1.03	31949	0.031716	0.033	0.21944	0.071	0.050203	0.041	0.716
RP113_z8	1.41	54.4	0.20	269	7.05	201.316	0.044	201.09	0.17	199.4	1.8	0.801	-0.94	13173	0.0317084	0.022	0.21901	0.095	0.050117	0.072	0.801
RP113_z9	1.46	97.2	0.56	175	7.3	201.376	0.067	201.23	0.15	200.5	1.7	0.503	-0.37	8488	0.031718	0.033	0.21919	0.083	0.050142	0.064	0.503
RP113_z10	1.29	42.7	0.18	232	6.45	201.518	0.054	201.84	0.15	206.6	1.6	0.682	2.50	11656	0.0317406	0.027	0.21992	0.084	0.050273	0.061	0.682
a Th contents calculated from radiogenic 208Pb and 230Th-corrected 206Pb/238U date of the sample, assuming concordance between U-Pb Th-Pb systems.
b Total mass of radiogenic Pb.
c Total mass of common Pb.
d Ratio of radiogenic Pb (including 208Pb) to common Pb.
e Th/U ratio of magma from which mineral crystallized.
f Corrected for initial Th/U disequilibrium using radiogenic 208Pb and Th/U[magma] specified.
g Isotopic dates calculated using λ238 = 1.55125E-10 (Jaffey et al. 1971) and λ235 = 9.8485E-10 (Jaffey et al. 1971).
h % discordance = 100 - (100 * (206Pb/238U date) / (207Pb/206Pb date))
i Measured ratio corrected for fractionation and spike contribution only.
j Measured ratios corrected for fractionation, tracer and blank.
