# Supplementary material for: End-Triassic mass extinction started by intrusive CAMP activity
Source: Nat Commun. 2017 May 31;8:15596. doi: 10.1038/ncomms15596 (PMC5460029; doi:10.1038/ncomms15596)
Supplement: Supplementary Data 2 — Zircon chemistry [file ncomms15596-s3.xlsx]

## Sheet: CAMP zircons
Sample	Zircon ID	Zircon treatment	ZrO2	ThO2	SiO2	HfO2	Yb2O3	CaO	UO2	Y2O3	Dy2O3	Al2O3	Total	Th (ppm)	Hf (ppm)	Yb (ppm)	U (ppm)	Y (ppm)	Dy (ppm)	Yb/Dy	Th/U	Yb/Hf
Kakoulima intrusion	GUI126_CA_1	Chemically abraided + annealled at 900°C	64.35	0.0858	34.76	1.28	0.0269	0.0025	0.1331	0.0547	0.0015	0	100.694	754.01	10854.4	236.236	1173.28	430.708			0.642654	0.0217641
Kakoulima intrusion	GUI126_CA_2	Chemically abraided + annealled at 900°C	64.08	0.1164	34.08	0.7737	0.0183	0.001	0.0431	0.0537	0.0132	0	99.1794	1022.92	6560.98	160.711	379.926	422.834	115.012	1.39734	2.69242	0.0244949
Kakoulima intrusion	GUI126_CA_3	Chemically abraided + annealled at 900°C	63.26	0.1105	33.93	1.39	0.0296	0.0036	0.1016	0.0851	0.0081	0	98.9185	971.074	11787.2	259.947	895.604	670.077	70.5753	3.68326	1.08427	0.0220533
Kakoulima intrusion	GUI126_CA_4	Chemically abraided + annealled at 900°C	63.59	0.0625	33.86	1.44	0.034	0.0043	0.0347	0.094	0.0072	0	99.1267	549.25	12211.2	298.588	305.88	740.156	62.7336	4.75962	1.79564	0.024452
Kakoulima intrusion	GUI126_CA_5	Chemically abraided + annealled at 900°C	64.89	0.2129	34.57	1.042	0.0147	0.0021	0.113	0.0652	0.0136	0	100.924	1870.97	8836.16	129.095	996.095	513.385	118.497	1.08944	1.8783	0.0146099
Kakoulima intrusion	GUI126_CA_6	Chemically abraided + annealled at 900°C	65.43	0.1456	34.76	1.0671	0.0109	0.0029	0.0684	0.042	0.0091	0.0031	101.539	1279.53	9049.01	95.7238	602.946	330.708	79.2883	1.20729	2.12213	0.0105784
Kakoulima intrusion	GUI126_CA_7	Chemically abraided + annealled at 900°C	64.73	0.0569	34.05	0.9682	0.0287	0.0015	0.0279	0.0672	0.01	0	99.9404	500.037	8210.34	252.043	245.939	529.133	87.13	2.89273	2.03318	0.0306983
Kakoulima intrusion	GUI126_CA_8	Chemically abraided + annealled at 900°C	64.34	0.0305	34.4	1.19	0.0466	0.0005	0.0181	0.166	0.0197	0	100.211	268.034	10091.2	409.241	159.552	1307.08	171.646	2.38421	1.67992	0.0405543
Kakoulima intrusion	GUI126_CA_9	Chemically abraided + annealled at 900°C	64.94	0.0881	34.15	0.7526	0.0307	0.0036	0.0902	0.0929	0.0105	0	100.159	774.223	6382.05	269.607	795.113	731.495	91.4865	2.94696	0.973727	0.0422447
Kakoulima intrusion	GUI126_CA_10	Chemically abraided + annealled at 900°C	64.92	0.0364	34.11	1.1403	0.0047	0.0033	0.0279	0.0215	0.0021	0	100.266	319.883	9669.74	41.2754	245.939	169.291	18.2973	2.25582	1.30066	0.00426851
Kakoulima intrusion	GUI126_CA_11	Chemically abraided + annealled at 900°C	64.57	0.1211	34.3	1.0509	0.0638	0.0031	0.0745	0.3478	0.0455	0	100.577	1064.23	8911.63	560.292	656.717	2738.58	396.441	1.4133	1.62052	0.0628719
Kakoulima intrusion	GUI126_CA_12	Chemically abraided + annealled at 900°C	62.51	0.086	33.33	1.75	0.0217	0.0025	0.2058	0.0455	0	0.0004	97.9519	755.768	14840	190.569	1814.13	358.267			0.416601	0.0128416
Kakoulima intrusion	GUI126_CA_13	Chemically abraided + annealled at 900°C	64.32	0.0966	34.03	1.59	0.0292	0.0022	0.0868	0.0674	0.0023	0	100.225	848.921	13483.2	256.434	765.142	530.708	20.0399	12.7962	1.10949	0.0190188
Kakoulima intrusion	GUI126_CA_14	Chemically abraided + annealled at 900°C	64.67	0.2277	34.15	1.19	0.043	0.0049	0.0791	0.1668	0.0308	0	100.562	2001.03	10091.2	377.626	697.267	1313.38	268.36	1.40716	2.86982	0.0374213
Kakoulima intrusion	GUI126_1	Annealled at 900°C	65.66	0.016	34.65	1.0137	0.019	0.0025	0.0067	0.042	0.0064	0	101.416	140.608	8596.18	166.858	59.0605	330.708	55.7632	2.99226	2.38075	0.0194107
Kakoulima intrusion	GUI126_2	Annealled at 900°C	64.94	0.2517	34.57	0.7885	0.0881	0.0045	0.0839	0.3954	0.0633	0	101.185	2211.94	6686.48	773.694	739.578	3113.38	551.533	1.40281	2.99081	0.11571
Kakoulima intrusion	GUI126_3	Annealled at 900°C	65.62	0.0234	34.59	1.0159	0.0215	0.0048	0.0088	0.053	0.0052	0	101.343	205.639	8614.83	188.813	77.572	417.322	45.3076	4.16736	2.65095	0.0219172
Kakoulima intrusion	GUI126_4	Annealled at 900°C	65.15	0.2518	34.53	0.9404	0.0546	0.0037	0.1939	0.2659	0.0566	0	101.447	2212.82	7974.59	479.497	1709.23	2093.7	493.156	0.972304	1.29463	0.0601281
Kakoulima intrusion	GUI126_5	Annealled at 900°C	65.56	0.0356	34.55	1.0609	0.025	0.0022	0.0119	0.1063	0.0159	0	101.368	312.853	8996.43	219.55	104.898	837.006	138.537	1.58478	2.98243	0.0244041
Kakoulima intrusion	GUI126_6	Annealled at 900°C	65.1	0.0556	34.49	1.49	0.0144	0.0077	0.1713	0.0332	0.001	0	101.363	488.613	12635.2	126.461	1510.01	261.417	8.713	14.514	0.323583	0.0100086
Kakoulima intrusion	GUI126_7	Annealled at 900°C	64.13	0.0323	34.24	1.74	0.0825	0.0057	0.005	0.1268	0.0161	0	100.378	283.852	14755.2	724.515	44.075	998.423	140.279	5.1648	6.44021	0.0491024
Kakoulima intrusion	GUI126_8	Annealled at 900°C	64.73	0.105	34.43	1.1435	0.0385	0.0038	0.0505	0.0827	0.0039	0	100.588	922.74	9696.88	338.107	445.157	651.18	33.9807	9.94997	2.07284	0.0348676
Kakoulima intrusion	GUI126_9	Annealled at 900°C	64.11	0.5205	34.43	1.45	0.0862	0.0012	0.2121	0.3208	0.0446	0	101.175	4574.15	12296	757.008	1869.66	2525.98	388.6	1.94804	2.44651	0.0615654
Kakoulima intrusion	GUI126_10	Annealled at 900°C	64.9	0.0405	34.57	1.163	0.0543	0.0073	0.0232	0.2712	0.0408	0.0071	101.077	355.914	9862.24	476.863	204.508	2135.43	355.49	1.34142	1.74034	0.0483524
Amazonas sill - High Ti	RP113_1	Annealled at 900°C	63.02	0.0346	33.9	0.9095	0.1466	0.0043	0.0091	0.584	0.0686	0	98.6767	304.065	7712.56	1287.44	80.2165	4598.42	597.712	2.15395	3.79055	0.166928
Amazonas sill - High Ti	RP113_2	Annealled at 900°C	64.94	0.0192	34.55	1.034	0.1172	0.0023	0.0035	0.4183	0.0531	0	101.138	168.73	8768.32	1029.25	30.8525	3293.69	462.66	2.22464	5.46891	0.117383
Amazonas sill - High Ti	RP113_3	Annealled at 900°C	65.35	0.0432	34.47	1.0597	0.0551	0.002	0.0175	0.2765	0.0378	0	101.312	379.642	8986.26	483.888	154.263	2177.16	329.351	1.46922	2.46101	0.0538476
Amazonas sill - High Ti	RP113_4	Annealled at 900°C	64.68	0.0334	34.41	1.0259	0.0675	0.0056	0.0167	0.3635	0.0539	0	100.657	293.519	8699.63	592.785	147.21	2862.2	469.631	1.26224	1.99387	0.0681391
Amazonas sill - High Ti	RP113_5	Annealled at 900°C	63.89	0.0293	34.23	1.0067	0.1495	0.0048	0.0157	0.6078	0.0836	0	100.017	257.488	8536.82	1312.91	138.395	4785.82	728.407	1.80244	1.86053	0.153794
Amazonas sill - High Ti	RP113_6	Annealled at 900°C	64.59	0.015	34.28	0.9937	0.1322	0.0026	0.001	0.4437	0.0578	0	100.516	131.82	8426.58	1160.98	8.815	3493.69	503.611	2.30531	14.9541	0.137776
Amazonas sill - High Ti	RP113_6core	Annealled at 900°C	65.28	0	34.4	1.0632	0.022	0.0021	0	0.0536	0	0.0115	100.832	0	9015.94	193.204	0	422.046				0.0214292
Amazonas sill - High Ti	RP113_7	Annealled at 900°C	64.17	0.1509	34.08	1.0243	0.1078	0.0045	0.0717	0.6296	0.0928	0	100.332	1326.11	8686.06	946.7	632.035	4957.47	808.566	1.17084	2.09816	0.108991
Amazonas sill - High Ti	RP113_8	Annealled at 900°C	64.75	0.011	34.31	1.1033	0.0963	0.0066	0.0174	0.3502	0.0427	0	100.688	96.668	9355.98	845.707	153.381	2757.47	372.045	2.27313	0.630248	0.0903921
Amazonas sill - High Ti	RP113_9	Annealled at 900°C	64.57	0.0467	34.28	0.9512	0.0474	0.0009	0.0393	0.3696	0.0748	0	100.38	410.4	8066.18	416.267	346.429	2910.23	651.732	0.638708	1.18466	0.0516065
Amazonas sill - High Ti	RP113_10	Annealled at 900°C	64.76	0.0039	34.59	1.1429	0.0577	0.019	0.015	0.1881	0.0216	0	100.798	34.2732	9691.79	506.721	132.225	1481.1	188.201	2.69245	0.259204	0.0522836
Amazonas sill - High Ti	RP113_11	Annealled at 900°C	62.89	0.064	33.86	0.957	0.241	0.0049	0.042	0.999	0.138	0	99.1959	562.432	8115.36	2116.46	370.23	7866.13	1202.39	1.76021	1.51914	0.260797
Amazonas sill - High Ti	RP113_11rim	Annealled at 900°C	63.82	0.05	34.01	1.0348	0.1992	0.0071	0.041	0.7821	0.1078	0	100.052	439.4	8775.1	1749.37	361.415	6158.26	939.261	1.8625	1.21578	0.199357
Amazonas sill - High Ti	RP113_12	Annealled at 900°C	65.04	0.0104	34.4	1.0605	0.0777	0.0021	0.0169	0.2895	0.0364	0	100.934	91.3952	8993.04	682.361	148.973	2279.52	317.153	2.15152	0.6135	0.0758766
Amazonas sill - High Ti	RP113_16	Annealled at 900°C	64.45	0.0981	34.36	1.6	0.1208	0.0023	0.0312	0.3287	0.0292	0	101.02	862.103	13568	1060.87	275.028	2588.18	254.42	4.16975	3.1346	0.0781888
Amazonas sill - High Ti	RP113_17	Annealled at 900°C	63.52	0.3854	34.22	1.26	0.2071	0.0043	0.1332	0.7187	0.0714	0	100.52	3386.9	10684.8	1818.75	1174.16	5659.04	622.108	2.92353	2.88453	0.170219
Amazonas sill - High Ti	RP113_18	Annealled at 900°C	63.68	0.5436	34.2	1.27	0.2007	0.0012	0.1973	0.705	0.0783	0	100.876	4777.16	10769.6	1762.55	1739.2	5551.17	682.228	2.58352	2.74676	0.16366
Amazonas sill - High Ti	RP113_19	Annealled at 900°C	60.99	1.29	33.47	1.19	0.3829	0.0042	0.3549	1.1975	0.1316	0	99.0111	11336.5	10091.2	3362.63	3128.44	9429.11	1146.63	2.93262	3.62369	0.333224
Amazonas sill - High Ti	RP113_20	Annealled at 900°C	63.73	0.0909	34.34	1.31	0.0671	0.046	0.0453	0.2602	0.0269	0.0517	99.9681	798.829	11108.8	589.272	399.32	2048.81	234.38	2.51418	2.00048	0.0530455
Amazonas sill - High Ti	RP113_21	Annealled at 900°C	62.7	0.6598	34.02	1.38	0.2718	0.0022	0.3172	0.7685	0.0728	0	100.192	5798.32	11702.4	2386.95	2796.12	6051.17	634.306	3.76308	2.0737	0.203971
Amazonas sill - High Ti	RP113_22	Annealled at 900°C	62.26	0.2404	34.06	1.0999	0.4699	0.0019	0.1103	1.52	0.1585	0	99.9209	2112.64	9327.15	4126.66	972.294	11968.5	1381.01	2.98815	2.17283	0.442435
Amazonas sill - High Ti	RP113_23	Annealled at 900°C	63.32	0.7303	34.06	1.0863	0.2529	0.0039	0.2127	0.9518	0.1098	0	100.728	6417.88	9211.82	2220.97	1874.95	7494.47	956.687	2.32152	3.42296	0.2411
Amazonas sill - High Ti	RP113_24	Annealled at 900°C	64.28	0.3402	34.32	1.53	0.1655	0.0081	0.1532	0.4252	0.041	0	101.263	2989.68	12974.4	1453.42	1350.46	3348.02	357.233	4.06855	2.21382	0.112022
Amazonas sill - High Ti	RP113_25	Annealled at 900°C	63.55	0.5697	34.06	1.57	0.1666	0.0086	0.1888	0.4051	0.0295	0	100.548	5006.52	13313.6	1463.08	1664.27	3189.76	257.033	5.69218	3.00824	0.109894
Amazonas sill - High Ti	RP113_26	Annealled at 900°C	64.11	0.0853	34.21	1.35	0.1557	0.0035	0.0893	0.4758	0.0493	0	100.529	749.616	11448	1367.36	787.179	3746.45	429.551	3.18323	0.952281	0.119441
Amazonas sill - High Ti	RP113_27	Annealled at 900°C	64.17	0.0733	34.21	0.9935	0.1755	0.0036	0.0476	0.4867	0.0426	0	100.203	644.16	8424.88	1541.24	419.594	3832.28	371.174	4.15234	1.5352	0.182939
Amazonas sill - High Ti	RP113_28	Annealled at 900°C	62.49	0.2925	34.02	0.9744	0.4209	0	0.1192	1.3	0.1178	0	99.7348	2570.49	8262.91	3696.34	1050.75	10236.2	1026.39	3.6013	2.44634	0.447342
Amazonas sill - High Ti	RP113_29	Annealled at 900°C	65.06	0.2327	34.43	0.9833	0.1089	0.0026	0.2415	0.2961	0.029	0	101.384	2044.97	8338.38	956.36	2128.82	2331.49	252.677	3.78491	0.96061	0.114694
Amazonas sill - High Ti	RP113_30	Annealled at 900°C	62.2	1.43	33.89	1.19	0.2135	0.0023	0.3534	1.0049	0.1223	0	100.406	12566.8	10091.2	1874.96	3115.22	7912.58	1065.6	1.75953	4.03401	0.185801
Amazonas sill - High Ti	RP113_31	Annealled at 900°C	51.69	3.25	33.1	0.7257	0.4582	1.56	0.7769	1.53	0.1028	0.1257	93.3193	28561	6153.94	4023.91	6848.37	12047.2	895.696	4.4925	4.17048	0.653876
Amazonas sill - High Ti	RP113_32	Annealled at 900°C	61.66	0.3439	33.98	1.55	0.408	0.0032	0.1436	1.45	0.1583	0	99.697	3022.19	13144	3583.06	1265.83	11417.3	1379.27	2.5978	2.38751	0.2726
Amazonas sill - High Ti	RP113_33	Annealled at 900°C	58.61	0.2576	31.78	1.26	0.2638	0.0196	0.1774	0.8144	0.0949	0	93.2777	2263.79	10684.8	2316.69	1563.78	6412.59	826.864	2.80178	1.44764	0.216821
Amazonas sill - High Ti	RP113_34	Annealled at 900°C	62.62	0.3324	34.2	1.4	0.4056	0.0041	0.218	1.0605	0.0999	0	100.341	2921.13	11872	3561.98	1921.67	8350.38	870.429	4.09221	1.5201	0.300032
Amazonas sill - Low Ti	RP126_1	Annealled at 900°C	61.82	0.8762	33.87	1.0611	0.2692	0.0056	0.2471	1.35	0.1608	0	99.66	7700.05	8998.13	2364.11	2178.19	10629.9	1401.05	1.68739	3.53507	0.262734
Amazonas sill - Low Ti	RP126_2	Annealled at 900°C	62.58	0.337	33.97	1.23	0.383	0.0044	0.1279	1.29	0.1197	0	100.042	2961.56	10430.4	3363.51	1127.44	10157.5	1042.95	3.225	2.6268	0.322471
Amazonas sill - Low Ti	RP126_3	Annealled at 900°C	63.62	0.5538	34.09	1.27	0.1869	0.0031	0.2101	0.727	0.0743	0	100.735	4866.79	10769.6	1641.36	1852.03	5724.4	647.376	2.5354	2.62781	0.152406
Amazonas sill - Low Ti	RP126_4	Annealled at 900°C	64.39	0.1616	34.26	1.32	0.2063	0.0046	0.1448	0.4976	0.0426	0	101.027	1420.14	11193.6	1811.73	1276.41	3918.1	371.174	4.88107	1.1126	0.161854
Amazonas sill - Low Ti	RP126_5	Annealled at 900°C	62.78	0.2859	34.15	0.9873	0.4068	0.0037	0.1244	1.1897	0.1171	0	100.045	2512.49	8372.3	3572.52	1096.59	9367.7	1020.29	3.50146	2.29119	0.426707
Amazonas sill - Low Ti	RP126_6	Annealled at 900°C	64.08	0.1477	34.29	1.53	0.2068	0.0052	0.1332	0.503	0.043	0	100.939	1297.99	12974.4	1816.12	1174.16	3960.62	374.659	4.84739	1.10546	0.139977
Amazonas sill - Low Ti	RP126_7	Annealled at 900°C	62.96	0.7536	33.88	1.3	0.1819	0.0064	0.1354	0.7798	0.0791	0	100.076	6622.64	11024	1597.45	1193.55	6140.15	689.198	2.31783	5.54868	0.144906
Amazonas sill - Low Ti	RP126_8	Annealled at 900°C	62.41	0.3322	33.91	1.27	0.3906	0.0016	0.1911	1.0933	0.1074	0	99.7062	2919.37	10769.6	3430.25	1684.55	8608.64	935.776	3.66567	1.73303	0.318512
Amazonas sill - Low Ti	RP126_9	Annealled at 900°C	60.91	1.0461	33.65	1.1746	0.4567	0.0053	0.2372	1.38	0.1042	0	98.9641	9193.13	9960.61	4010.74	2090.92	10866.1	907.895	4.41763	4.39669	0.40266
Amazonas sill - Low Ti	RP126_10	Annealled at 900°C	62.95	0.2294	34.07	1.46	0.3226	0.0046	0.1465	0.8399	0.0761	0	100.099	2015.97	12380.8	2833.07	1291.4	6613.37	663.059	4.27273	1.56107	0.228828
Amazonas sill - Low Ti	RP126_11	Annealled at 900°C	64.02	0.1798	34.33	1.22	0.2556	0.0027	0.088	0.8311	0.0842	0	101.011	1580.08	10345.6	2244.68	775.72	6544.08	733.635	3.05967	2.03692	0.216969
Amazonas sill - Low Ti	RP126_12	Annealled at 900°C	64.09	0.1796	34.25	1.29	0.2239	0.0042	0.0772	0.7188	0.071	0	100.905	1578.32	10939.2	1966.29	680.518	5659.83	618.623	3.17849	2.3193	0.179747
Amazonas sill - Low Ti	RP126_13	Annealled at 900°C	62.84	0.4363	33.87	1.38	0.1747	0.0065	0.1407	0.7303	0.0785	0	99.657	3834.2	11702.4	1534.22	1240.27	5750.38	683.971	2.2431	3.09143	0.131103
Amazonas sill - Low Ti	RP126_14	Annealled at 900°C	62.36	0.967	33.91	1.51	0.339	0.0019	0.3451	0.9522	0.0891	0	100.474	8498	12804.8	2977.1	3042.06	7497.62	776.328	3.83484	2.7935	0.232499
Amazonas sill - Low Ti	RP126_15	Annealled at 900°C	61.11	1.38	33.93	1.41	0.4782	0.0105	0.4404	1.56	0.1644	0	100.483	12127.4	11956.8	4199.55	3882.13	12283.4	1432.42	2.93179	3.12392	0.351227
Amazonas sill - Low Ti	RP126_16	Annealled at 900°C	62.86	0.1992	34.1	1.1724	0.3336	0.0037	0.1208	1.0936	0.1153	0	99.9986	1750.57	9941.95	2929.68	1064.85	8611.01	1004.61	2.91623	1.64396	0.294678
Amazonas sill - Low Ti	RP126_17	Annealled at 900°C	60.73	0.7625	33.57	1.35	0.4114	0.0043	0.1994	1.77	0.1924	0	98.99	6700.85	11448	3612.91	1757.71	13937	1676.38	2.15519	3.81226	0.315594
Amazonas sill - Low Ti	RP126_18	Annealled at 900°C	63.76	0.8178	34.06	1.026	0.2145	0.0046	0.3247	0.727	0.0793	0	101.014	7186.83	8700.48	1883.74	2862.23	5724.4	690.941	2.72634	2.51092	0.21651
Amazonas sill - Low Ti	RP126_19	Annealled at 900°C	64.42	0.1179	33.96	1.095	0.1769	0.0018	0.0872	0.5951	0.072	0	100.526	1036.11	9285.6	1553.54	768.668	4685.82	627.336	2.4764	1.34792	0.167306
Amazonas sill - Low Ti	RP126_20	Annealled at 900°C	60.89	2.26	33.3	1.24	0.3152	0.0058	0.4998	1.1496	0.1463	0	99.8067	19860.9	10515.2	2768.09	4405.74	9051.95	1274.71	2.17154	4.50796	0.263246
Amazonas sill - Low Ti	RP126_21	Annealled at 900°C	62.19	0.3441	33.87	1.0384	0.3139	0.0254	0.1404	1.1922	0.138	0	99.2524	3023.95	8805.63	2756.67	1237.63	9387.38	1202.39	2.29265	2.44335	0.313058
Amazonas sill - Low Ti	RP126_22	Annealled at 900°C	63.5	0.4615	33.97	1.6	0.1592	0.006	0.1262	0.4969	0.0436	0	100.363	4055.66	13568	1398.09	1112.45	3912.59	379.887	3.68029	3.64569	0.103044
Amazonas sill - Low Ti	RP126_23	Annealled at 900°C	61.82	0.4288	33.73	1.085	0.4892	0.0114	0.2057	1.73	0.2017	0	99.7018	3768.29	9200.8	4296.15	1813.25	13622	1757.41	2.44459	2.0782	0.466933
Amazonas sill - Low Ti	RP126_24	Annealled at 900°C	64.39	0.2105	34.16	1.0968	0.1643	0.0042	0.1012	0.6295	0.0681	0	100.825	1849.87	9300.86	1442.88	892.078	4956.68	593.355	2.43173	2.07367	0.155134
Amazonas sill - Low Ti	RP126_25	Annealled at 900°C	62.73	0.4971	33.88	1.0675	0.3042	0.0045	0.3591	1.0234	0.125	0	99.9908	4368.51	9052.4	2671.48	3165.47	8058.25	1089.12	2.45287	1.38005	0.295113
Amazonas sill - Low Ti	RP126_26	Annealled at 900°C	62.99	0.2339	34.03	0.9905	0.3166	0.0036	0.1494	1.0641	0.1055	0	99.8836	2055.51	8399.44	2780.38	1316.96	8378.72	919.221	3.02471	1.5608	0.33102
Amazonas sill - Low Ti	RP126_27	Annealled at 900°C	65.32	0.0208	34.31	0.9281	0.0484	0.0036	0.0209	0.1242	0.0122	0	100.788	182.79	7870.29	425.049	184.233	977.951	106.299	3.99863	0.992167	0.0540068
Amazonas sill - Low Ti	RP126_28	Annealled at 900°C	63.21	0.2681	34.1	1.1662	0.2935	0.0024	0.1471	1.0386	0.1069	0	100.333	2356.06	9889.38	2577.52	1296.69	8177.94	931.42	2.7673	1.81699	0.260635
Amazonas sill - Low Ti	RP126_29	Annealled at 900°C	64.43	0.3117	34.17	1.0493	0.1279	0.0045	0.1801	0.3944	0.0388	0	100.707	2739.22	8898.06	1123.22	1587.58	3105.51	338.064	3.3225	1.7254	0.126232
Amazonas sill - Low Ti	RP126_30	Annealled at 900°C	60.23	1.19	33.71	2.03	0.5463	0.005	0.4263	1.56	0.1468	0	99.8444	10457.7	17214.4	4797.61	3757.83	12283.4	1279.07	3.75086	2.78291	0.278697
Amazonas sill - Low Ti	RP126_31	Annealled at 900°C	61.46	1.6	33.59	1.1061	0.342	0.0042	0.4899	1.192	0.1373	0	99.9215	14060.8	9379.73	3003.44	4318.47	9385.81	1196.29	2.51062	3.25597	0.320206
Amazonas sill - Low Ti	RP126_32	Annealled at 900°C	62.45	0.7833	33.73	0.9672	0.2791	0.007	0.2671	1.0838	0.1201	0	99.6876	6883.64	8201.86	2451.06	2354.49	8533.84	1046.43	2.3423	2.92363	0.298842
Amazonas sill - Low Ti	RP126_33	Annealled at 900°C	61.99	0.3653	33.86	1.3	0.3978	0.0022	0.1738	1.46	0.1783	0	99.7274	3210.26	11024	3493.48	1532.05	11496	1553.53	2.24874	2.0954	0.316898
Amazonas sill - Low Ti	RP126_34	Annealled at 900°C	63.32	0.2323	34.18	1.54	0.1786	0.0033	0.0972	0.5829	0.0525	0	100.187	2041.45	13059.2	1568.47	856.818	4589.75	457.433	3.42885	2.3826	0.120104
Amazonas sill - Low Ti	RP126_35	Annealled at 900°C	61.44	0.3816	33.83	1.52	0.2041	0.0834	0.2344	0.6423	0	0.2153	98.5511	3353.5	12889.6	1792.41	2066.24	5057.47			1.623	0.139058
Amazonas sill - Low Ti	RP126_36	Annealled at 900°C	62.32	1.1036	33.6	1.0206	0.2206	0.01	0.5702	0.689	0.0763	0	99.6103	9698.44	8654.69	1937.31	5026.31	5425.19	664.802	2.91412	1.92953	0.223845
Amazonas sill - Low Ti	RP126_37	Annealled at 900°C	62.26	0.8098	33.84	1.36	0.3003	0.0027	0.4152	1.0023	0.1061	0	100.096	7116.52	11532.8	2637.23	3659.99	7892.11	924.449	2.85276	1.94441	0.228673
Orange Mountain basalt	OMB_CA_1	Chemically abraided + annealled at 900°C	64.32	0	33.93	1.41	0.0202	0.0023	0.0069	0.0397	0.0004	0	99.7295	0	11956.8	177.396	60.8235	312.598			0	0.0148364
Orange Mountain basalt	OMB_CA_2	Chemically abraided + annealled at 900°C	64.66	0.009	33.98	1.0877	0.0643	0.0035	0.0185	0.1966	0.0216	0	100.041	79.092	9223.7	564.683	163.077	1548.03	188.201	3.00043	0.484996	0.0612209
Orange Mountain basalt	OMB_CA_3	Chemically abraided + annealled at 900°C	64.43	0.0036	33.89	1.22	0.0203	0.0028	0.0482	0.0327	0.0001	0	99.6477	31.6368	10345.6	178.275	424.883	257.48			0.07446	0.0172319
Orange Mountain basalt	OMB_CA_4	Chemically abraided + annealled at 900°C	65.87	0	33.09	1.19	0.0192	0.0098	0.002	0.0427	0.0051	0.0107	100.239	0	10091.2	168.614	17.63	336.22	44.4363	3.79452	0	0.0167091
Orange Mountain basalt	OMB_CA_5	Chemically abraided + annealled at 900°C	64.43	0.0113	33.74	1.0116	0.0344	0.0007	0.03	0.0829	0.0106	0	99.3515	99.3044	8578.37	302.101	264.45	652.755	92.3578	3.27098	0.375513	0.0352166
Orange Mountain basalt	OMB_CA_6	Chemically abraided + annealled at 900°C	64.38	0.0005	33.68	1.2	0.0166	0.0048	0.0091	0.036	0.0043	0	99.3313	4.394	10176	145.781	80.2165	283.464	37.4659	3.89104	0.0547768	0.014326
Orange Mountain basalt	OMB_CA_7	Chemically abraided + annealled at 900°C	64.51	0	33.77	1.0241	0.0157	0.0037	0.0057	0.0344	0.0064	0	99.37	0	8684.37	137.877	50.2455	270.866	55.7632	2.47255	0	0.0158765
Orange Mountain basalt	OMB_CA_8	Chemically abraided + annealled at 900°C	63.97	0.0117	33.51	1.19	0.0178	0.004	0.0661	0.042	0.0059	0	98.8175	102.82	10091.2	156.32	582.672	330.708	51.4067	3.04084	0.176462	0.0154907
Orange Mountain basalt	OMB_CA_9	Chemically abraided + annealled at 900°C	64.39	0.0137	33.84	1.5	0.0433	0.0028	0.042	0.1062	0.0104	0	99.9484	120.396	12720	380.261	370.23	836.219	90.6152	4.19643	0.325191	0.0298947
Orange Mountain basalt	OMB_CA_10	Chemically abraided + annealled at 900°C	54.23	0.0077	29.12	1.18	0	0.0084	0.0193	0.0186	0.0009	0	84.5849	67.6676	10006.4	0	170.129	146.456			0.397742	0
Orange Mountain basalt	OMB_CA_11	Chemically abraided + annealled at 900°C	64.27	0.0029	33.7	1.41	0.017	0.0035	0.0045	0.0239	0.0024	0	99.4342	25.4852	11956.8	149.294	39.6675	188.189			0.642471	0.0124861
Orange Mountain basalt	OMB_CA_12	Chemically abraided + annealled at 900°C	63.95	0.0126	33.72	1.29	0.0197	0.0032	0	0.0589	0.0031	0	99.0575	110.729	10939.2	173.005	0	463.779			#DIV/0!	0.0158152
Orange Mountain basalt	OMB_CA_13	Chemically abraided + annealled at 900°C	63.58	0.0012	33.27	0.9423	0.0164	0.0054	0.0077	0.0287	0.0014	0	97.8531	10.5456	7990.7	144.025	67.8755	225.984			0.155367	0.018024
Orange Mountain basalt	OMB_CA_14	Chemically abraided + annealled at 900°C	63.35	0.0226	33.14	1.21	0.0424	0.0039	0.0153	0.1042	0.0101	0	97.8985	198.609	10260.8	372.357	134.869	820.471	88.0013	4.23126	1.4726	0.0362893
Orange Mountain basalt	OMB_CA_15	Chemically abraided + annealled at 900°C	63.64	0.0104	33.46	1.1176	0.0755	0.002	0.0154	0.2254	0.0222	0	98.5685	91.3952	9477.25	663.041	135.751	1774.8	193.429	3.42783	0.673256	0.0699613
Orange Mountain basalt	OMB_CA_16	Chemically abraided + annealled at 900°C	64.72	0.0081	33.77	1.1722	0.0157	0.0017	0.0116	0.005	0	0	99.7043	71.1828	9940.26	137.877	102.254	39.37			0.696137	0.0138706
Orange Mountain basalt	OMB_CA_17	Chemically abraided + annealled at 900°C	64.22	0.0062	33.64	1.0613	0.0224	0.0008	0.0043	0.0551	0.0085	0	99.0186	54.4856	8999.82	196.717	37.9045	433.857	74.0605	2.65616	1.43744	0.0218578
Orange Mountain basalt	OMB_CA_18	Chemically abraided + annealled at 900°C	64.03	0.0021	33.49	0.9186	0.0145	0.0044	0.0074	0.0465	0.0034	0.0044	98.5213	18.4548	7789.73	127.339	65.231	366.141	29.6242	4.29848	0.282915	0.016347
Orange Mountain basalt	OMB_CA_19	Chemically abraided + annealled at 900°C	66.2	0	33.86	1.1645	0.0142	0.003	0.0007	0.0476	0.0031	0.006	101.299	0	9874.96	124.704	6.1705	374.802			0	0.0126283
Messejana dyke	MD48_1_1	Annealled at 900°C	63.32	0.0819	33.36	0.7725	0.1858	0.0031	0.0732	0.8817	0.1297	0	98.8079	719.737	6550.8	1631.7	645.258	6942.51	1130.08	1.44388	1.11543	0.249083
Messejana dyke	MD48_1_2	Annealled at 900°C	63.55	0.0746	33.49	0.8082	0.1701	0.0042	0.0671	0.7757	0.1132	0	99.0531	655.585	6853.54	1493.82	591.487	6107.86	986.312	1.51455	1.10837	0.217963
Messejana dyke	MD48_2_1	Annealled at 900°C	62.52	0.1238	33.44	0.772	0.2401	0.0011	0.0968	1.2117	0.1906	0	98.5961	1087.95	6546.56	2108.56	853.292	9540.93	1660.7	1.26968	1.27501	0.322086
Messejana dyke	MD48_2_2	Annealled at 900°C	63	0.0991	33.68	0.7632	0.209	0.0059	0.0796	1.0111	0.1544	0	99.0023	870.891	6471.94	1835.44	701.674	7961.4	1345.29	1.36435	1.24116	0.2836
Messejana dyke	MD48_2_3	Annealled at 900°C	62.6	0.125	33.62	0.7892	0.2453	0.0029	0.095	1.2695	0.1987	0	98.9456	1098.5	6692.42	2154.22	837.425	9996.04	1731.27	1.2443	1.31176	0.32189
Foum Zguid dyke	AN731_1	Annealled at 900°C	60.85	2.06	32.74	0.8839	0.162	0.0019	0.7034	0.5777	0.0832	0	98.0621	18103.3	7495.47	1422.68	6200.47	4548.81	724.922	1.96253	2.91966	0.189806
Foum Zguid dyke	AN731_2	Annealled at 900°C	62.95	0.5115	33.45	1.0535	0.135	0.0067	0.1432	0.4129	0.0438	0	98.7066	4495.06	8933.68	1185.57	1262.31	3251.17	381.629	3.1066	3.56099	0.132708
Foum Zguid dyke	AN731_3	Annealled at 900°C	63.46	0.1521	33.66	1.0551	0.0859	0.1115	0.0672	0.2201	0.0154	0.0065	98.8338	1336.65	8947.25	754.374	592.368	1733.07	134.18	5.62209	2.25646	0.0843135
Foum Zguid dyke	AN731_4	Annealled at 900°C	62.93	0.3981	33.4	0.957	0.0983	0.0045	0.1303	0.2966	0.0338	0	98.2486	3498.5	8115.36	863.271	1148.59	2335.43	294.499	2.93132	3.0459	0.106375
Foum Zguid dyke	AN731_5	Annealled at 900°C	62.01	0.1469	33.44	0.8255	0.2672	0.0031	0.1204	1.18	0.1641	0	98.1572	1290.96	7000.24	2346.55	1061.33	9291.32	1429.8	1.64117	1.21636	0.33521
Fouta Djalon sill	GUI22-26_1	Annealled at 900°C	64.47	0.1084	33.85	1.0043	0.0659	0.0031	0.0534	0.2069	0.0258	0	99.7878	952.619	8516.46	578.734	470.721	1629.13	224.795	2.57449	2.02374	0.0679547
Fouta Djalon sill	GUI22-26_2	Annealled at 900°C	64.27	0.0324	33.82	1.22	0.0179	0.0036	0.0241	0.0333	0.0035	0	99.4248	284.731	10345.6	157.198	212.441	262.204			1.34028	0.0151947
Fouta Djalon sill	GUI22-26_3	Annealled at 900°C	64.69	0.0477	33.96	1.3	0.0253	0.0034	0.0333	0.0737	0.0124	0	100.146	419.188	11024	222.185	293.539	580.314	108.041	2.05648	1.42804	0.0201546
Fouta Djalon sill	GUI22-26_4	Annealled at 900°C	64.58	0.0554	33.94	1.0788	0.0286	0.0017	0.0284	0.0953	0.0118	0	99.82	486.855	9148.22	251.165	250.346	750.392	102.813	2.44292	1.94473	0.0274551
Fouta Djalon sill	GUI22-26_5	Annealled at 900°C	63.43	0.097	33.45	1.19	0.0526	0.0045	0.052	0.1656	0.0221	0	98.4638	852.436	10091.2	461.933	458.38	1303.93	192.557	2.39894	1.85967	0.0457758
Fouta Djalon sill	GUI22-26_6	Annealled at 900°C	64.28	0.0298	33.87	1.32	0.0145	0.0014	0.0144	0.0445	0.0015	0	99.5761	261.882	11193.6	127.339	126.936	350.393			2.06311	0.0113761
Fouta Djalon sill	GUI22-26_7	Annealled at 900°C	62.53	0.6587	33.47	1.1629	0.1345	0.0011	0.2801	0.5144	0.0646	0	98.8163	5788.66	9861.39	1181.18	2469.08	4050.39	562.86	2.09853	2.34446	0.119778
Fouta Djalon sill	GUI22-26_8	Annealled at 900°C	65.08	0.0478	34.32	1.1767	0.0285	0.0014	0.0295	0.095	0.0066	0	100.785	420.066	9978.42	250.287	260.042	748.03	57.5058	4.35238	1.61538	0.0250828
Fouta Djalon sill	GUI22-26_9	Annealled at 900°C	60.62	0.4247	31.89	1.22	0.1628	0.0036	0.1676	0.4008	0.0226	0	94.9121	3732.26	10345.6	1429.71	1477.39	3155.9	196.914	7.26059	2.52625	0.138195
Fouta Djalon sill	GUI22-26_10	Annealled at 900°C	30.61	0.054	17.83	0.7072	0	0.005	0.1507	0.0462	0.0619	0	49.465	474.552	5997.06	0	1328.42	363.779	539.335	0	0.35723	0
Fouta Djalon sill	GUI22-26_11	Annealled at 900°C	64.76	0.0309	34.04	1.24	0.0284	0.0025	0.0137	0.068	0.0109	0	100.194	271.549	10515.2	249.409	120.766	535.432	94.9717	2.62614	2.24857	0.0237189
Fouta Djalon sill	GUI22-26_12	Annealled at 900°C	63.96	0.1353	33.83	1.1566	0.0642	0.0023	0.0862	0.1692	0.0243	0	99.4281	1189.02	9807.97	563.804	759.853	1332.28	211.726	2.6629	1.5648	0.0574843
Fouta Djalon sill	GUI22-26_13	Annealled at 900°C	56.37	0.0174	32.37	0.9923	0.0017	0.0054	0.0186	0.0103	0.0019	0.0073	89.7949	152.911	8414.7	14.9294	163.959	81.1022			0.932619	0.0017742
Fouta Djalon sill	GUI22-26_14	Annealled at 900°C	63.23	0.2366	33.51	1.137	0.0478	0.003	0.1529	0.1343	0.0142	0	98.4658	2079.24	9641.76	419.78	1347.81	1057.48	123.725	3.39285	1.54268	0.0435377
Fouta Djalon sill	GUI22-26_15	Annealled at 900°C	63.11	0.269	33.55	1.42	0.0715	0.0039	0.2141	0.2277	0.025	0	98.8912	2363.97	12041.6	627.913	1887.29	1792.91	217.825	2.88265	1.25257	0.0521453

## Sheet: Standards
Comment	ZrO2	ThO2	SiO2	HfO2	Yb2O3	CaO	UO2	Y2O3	Dy2O3	Al2O3	Total
Plesovice	65.05	0.0065	32.97	1.31	0.0082	0.0043	0.0537	0.0349	0.0082	0.0113	99.4571
Plesovice	64.88	0.0055	32.99	1.33	0.0022	0.0046	0.0551	0.0299	0.0059	0.0106	99.3138
Plesovice	64.97	0.0141	33.1	1.33	0.0093	0.0063	0.0518	0.036	0.0004	0.0091	99.527
Plesovice	65.28	0.011	33.01	1.32	0.005	0.0033	0.0463	0.0359	0.0079	0.0101	99.7295
Plesovice	65.04	0.0167	33	1.32	0.0122	0.0068	0.0555	0.0339	0.0047	0.0145	99.5043
Plesovice	65.66	0.0086	33.96	1.52	0.0114	0.0079	0.0573	0.0402	0.0031	0.0146	101.283
Plesovice	65.44	0.0069	33.72	1.46	0.0056	0.0096	0.0585	0.038	0.0064	0.0139	100.759
Plesovice	65.25	0.0068	33.74	1.47	0.01	0.005	0.055	0.0373	0.0053	0.0123	100.592
Plesovice	65.45	0.0036	33.55	1.41	0.0097	0.009	0.0714	0.0365	0.0039	0.0101	100.554
Plesovice	65.31	0	33.06	1.32	0.0033	0.0062	0.0505	0.0367	0.004	0.0123	99.803
Plesovice	65.15	0	33.13	1.33	0.0098	0.007	0.0499	0.0397	0.0072	0.0156	99.7392
Plesovice	65.51	0.0013	32.92	1.31	0.0074	0.0058	0.0502	0.0302	0.0085	0.0147	99.8581
Plesovice	65.49	0.0061	32.96	1.3	0.0072	0.0042	0.0489	0.0356	0.0047	0.0129	99.8696
Average	65.2677	0.0067	33.2392	1.36385	0.00779231	0.00615385	0.0541615	0.0357538	0.0054	0.0124615	99.9992
1sd	0.237913	0.00506047	0.363512	0.0742225	0.0030549	0.0019029	0.00626997	0.00307696	0.00230362	0.00210497	0.600812
Temora 2	65.37	0.0073	33.83	1.1155	0.0296	0.0057	0.0078	0.0588	0.0063	0	100.431
Temora 3	65.03	0.0123	33.1	1.0314	0.031	0.0048	0.0305	0.0541	0.0074	0	99.3015
Temora 4	64.9	0.0299	33.13	1.0106	0.0524	0.0065	0.031	0.0957	0.0123	0	99.2684
Temora 5	64.78	0.0423	33.03	0.977	0.0525	0.0061	0.0458	0.0977	0.0107	0	99.0421
Temora 6	65.1	0.0055	33.61	1.0335	0.0324	0.0048	0.0059	0.0627	0.0052	0	99.86
Temora 7	64.89	0.0042	33.64	1.0552	0.0301	0.006	0.006	0.0592	0.0031	0	99.6938
Temora 8	65.07	0.002	33.41	1.0413	0.0241	0.0096	0.0184	0.0539	0.0029	0	99.6322
Temora 9	65.49	0.0065	33.29	1.0281	0.0524	0.0068	0.0083	0.1246	0.0121	0	100.019
Temora 10	65.1	0.0058	33.23	1.0364	0.0498	0.0086	0.0147	0.1169	0.0071	0	99.5693
Temora 11	64.82	0.013	33.16	1.0132	0.0562	0.0079	0.013	0.1216	0.0111	0	99.216
Temora 12	64.76	0.0101	33.17	1.0083	0.0596	0.004	0.0284	0.1034	0.0086	0	99.1524
Temora 13	64.87	0.0119	33.12	1.0193	0.0564	0.0073	0.0259	0.1027	0.0071	0	99.2206
Average	65.015	0.0125667	33.31	1.03082	0.043875	0.00650833	0.0196417	0.0876083	0.007825	0	99.5338
1sd	0.229129	0.0118061	0.255699	0.0332712	0.0131181	0.00164563	0.0126524	0.0278677	0.00323226	0	0.414934
