# Supplementary material for: End-Triassic mass extinction started by intrusive CAMP activity
Source: Nat Commun. 2017 May 31;8:15596. doi: 10.1038/ncomms15596 (PMC5460029; doi:10.1038/ncomms15596)
Supplement: Supplementary Data 3 — Hf isotope data [file ncomms15596-s4.xlsx]

## Sheet: Hf results
Analysis	Beta Hf	2se	Total 178Hf V	179Hf/177Hf	2se	178Hf/177Hf	2se	176Hf/177Hf	2se	176Hf/177Hf(t)	eHf	Propogated eHf uncertanty
Tarabuco
Bol3-Z1	1.39238	0.00420769	8.14715	0.744069	3.52344e-05	1.49044	4.76448e-05	0.282735	1.18285e-05	0.282731	2.54385	1.39859
Bol3-Z2	1.39129	0.0035228	6.54421	0.74406	2.94994e-05	1.4904	3.76561e-05	0.282746	9.62279e-06	0.282743	2.95163	1.39335
Bol3-Z3	1.387	0.00319234	27.7992	0.744024	2.67301e-05	1.49033	3.3179e-05	0.282752	6.51718e-06	0.282749	3.16557	1.38774
Bol3-Z4	1.45097	0.00303082	12.0705	0.74456	2.53955e-05	1.49143	2.92852e-05	0.282747	8.66603e-06	0.282743	2.96713	1.39138
										Average	2.90705	1.39277
Kalkalouma
GUI126_B1_2	1.31226	0.0026791	5.87012	0.743398	2.24139e-05	1.48911	2.74521e-05	0.282575	1.03102e-05	0.282571	-3.11236	1.39405
GUI126_B3	1.25434	0.00325421	36.6172	0.742914	2.72076e-05	1.48812	3.26778e-05	0.28256	7.89055e-06	0.282556	-3.63716	1.38903
GUI126_B3_2	1.31797	0.0018114	9.86172	0.743446	1.51559e-05	1.48917	2.47164e-05	0.282603	8.4136e-06	0.282599	-2.11791	1.3902
GUI126_B5	1.25451	0.00278952	41.5237	0.742915	2.33231e-05	1.48812	2.82345e-05	0.282561	9.38063e-06	0.282557	-3.60511	1.39193
GUI126_B7	1.31212	0.00277898	22.5461	0.743397	2.325e-05	1.48912	3.35433e-05	0.282574	9.17495e-06	0.28257	-3.1512	1.39156
GUI126_B7_2	1.33242	0.00290941	3.54109	0.743567	2.43467e-05	1.48943	3.39245e-05	0.282613	1.53998e-05	0.28261	-1.75132	1.40885
GUI126_Z1	1.31357	0.00163502	12.6968	0.743409	1.3679e-05	1.48916	2.05613e-05	0.282573	7.87611e-06	0.28257	-3.16384	1.38907
GUI126_Z1_2	1.31709	0.00192706	6.48786	0.743439	1.61232e-05	1.48921	2.48186e-05	0.282587	9.56395e-06	0.282584	-2.66812	1.39245
GUI126_Z2	1.46107	0.00178026	16.5412	0.744644	1.49188e-05	1.4916	2.29724e-05	0.282583	5.73118e-06	0.282579	-2.82066	1.38583
GUI126_Z3	1.32375	0.00156406	15.863	0.743494	1.3087e-05	1.4893	2.14391e-05	0.282581	6.06331e-06	0.282578	-2.87812	1.38626
GUI126_Z3_2	1.31677	0.00152081	8.38443	0.743436	1.27242e-05	1.4892	2.56009e-05	0.282586	8.64485e-06	0.282583	-2.7011	1.39056
GUI126_Z4	1.46452	0.00178695	42.8386	0.744673	1.49756e-05	1.49165	1.72656e-05	0.282577	4.93852e-06	0.282573	-3.0364	1.38484
GUI126_Z5	1.44754	0.00206839	30.3837	0.744531	1.7331e-05	1.4914	2.0186e-05	0.282574	5.52292e-06	0.28257	-3.14846	1.38552
GUI126_Z5_2	1.27475	0.00297324	4.11582	0.743084	2.4865e-05	1.48842	3.76154e-05	0.282587	1.3871e-05	0.282583	-2.68813	1.40374
GUI126-Z6	1.39724	0.00443631	15.0061	0.744109	3.71509e-05	1.4905	4.55987e-05	0.282596	1.11216e-05	0.282592	-2.35744	1.39611
GUI126-Z7	1.39508	0.00552636	25.8939	0.744091	4.62742e-05	1.49046	5.41279e-05	0.282577	9.09621e-06	0.282573	-3.02993	1.39142
GUI126-Z8	1.33969	0.00561383	26.8756	0.743628	4.69831e-05	1.48947	5.76427e-05	0.282602	1.10659e-05	0.282598	-2.1501	1.396
										Average	-2.82455	1.3922
Fouta Djalon
GUI22-26_Z1	1.29803	0.00318865	3.2524	0.743279	2.6673e-05	1.48893	4.55424e-05	0.2826	1.47032e-05	0.282596	-2.21715	1.40645
GUI22-26_Z1_2	1.32445	0.00423449	1.93367	0.7435	3.54331e-05	1.48932	5.30921e-05	0.282573	2.54612e-05	0.282569	-3.19344	1.4536
GUI22-26_Z2	1.30479	0.00528827	1.68776	0.743336	4.4241e-05	1.48909	5.98081e-05	0.28271	2.66156e-05	0.282706	1.66179	1.46069
GUI22-26_Z2_2	1.30292	0.00643043	1.00367	0.74332	5.37947e-05	1.48886	7.35836e-05	0.282616	3.58788e-05	0.282613	-1.64055	1.52102
GUI22-26_Z3	1.29688	0.00354165	2.82008	0.743269	2.96268e-05	1.48885	4.4696e-05	0.282554	1.80638e-05	0.28255	-3.86787	1.41843
GUI22-26_Z3_2	1.30973	0.00421687	1.65317	0.743377	3.5278e-05	1.48906	6.24899e-05	0.282606	2.22832e-05	0.282602	-2.0171	1.43733
GUI22-26_Z4	1.32156	0.00353417	2.58851	0.743476	2.9571e-05	1.48926	4.75345e-05	0.282638	1.89739e-05	0.282634	-0.891725	1.42254
GUI22-26_Z4_2	1.31867	0.00427196	1.56186	0.743452	3.57434e-05	1.48932	5.40693e-05	0.282525	2.3798e-05	0.282521	-4.8784	1.44453
										Average	-2.13056	1.44557
Hodh
HD38_Z4	1.44194	0.00507107	2.29127	0.744484	4.24871e-05	1.49119	5.95212e-05	0.282612	2.25805e-05	0.282608	-1.80724	1.43881
HD38_Z8	1.44857	0.00364857	1.84159	0.744539	3.05703e-05	1.49139	5.04274e-05	0.282691	2.16093e-05	0.282687	0.983152	1.43451
HD38-Z2	1.30658	0.00542165	6.54957	0.743351	4.53578e-05	1.48887	6.16832e-05	0.282677	1.5507e-05	0.282674	0.515306	1.40952
										Average	-0.102927	1.42761
Messejana
MD48_Z10	1.45859	0.00280507	4.43352	0.744623	2.3507e-05	1.49154	4.07338e-05	0.282715	1.03148e-05	0.282712	1.85912	1.39475
MD48_Z11	1.4528	0.00400599	2.54109	0.744575	3.35694e-05	1.4915	5.04747e-05	0.282733	2.09749e-05	0.282729	2.47098	1.43175
MD48_Z7	1.43918	0.00291427	7.53004	0.744461	2.4416e-05	1.49125	3.17114e-05	0.282708	1.14788e-05	0.282705	1.60741	1.39755
MD48_Z8	1.45385	0.00462624	2.07887	0.744584	3.8765e-05	1.49145	6.23198e-05	0.282675	2.03915e-05	0.282671	0.430807	1.42884
MD48_Z9	1.45229	0.0033236	4.17337	0.744571	2.78498e-05	1.49149	4.56725e-05	0.282721	1.16095e-05	0.282718	2.07113	1.39796
										Average	1.68789	1.41017
North Mountain Basalt pegmatite
NMB_03_Z11	1.32655	0.0148716	0.283644	0.743518	0.000124446	1.48963	0.000178495	0.282649	0.000116484	0.282645	-0.494862	2.4813
NMB_03_Z5	1.43107	0.00274171	5.45277	0.744393	2.2969e-05	1.49111	3.44154e-05	0.282629	1.31812e-05	0.282625	-1.20561	1.40186
NMB_03_Z6	1.42419	0.00453866	2.16654	0.744335	3.8017e-05	1.49089	5.5945e-05	0.282726	2.27756e-05	0.282722	2.22526	1.44031
NMB_03_Z7	1.40594	0.00413652	3.79902	0.744182	3.46429e-05	1.49066	5.27169e-05	0.282658	1.69088e-05	0.282654	-0.180719	1.41446
NMB-03-Z10	1.37895	0.0070121	2.7219	0.743956	5.87104e-05	1.49009	7.42996e-05	0.282668	2.0413e-05	0.282664	0.187471	1.42891
NMB-03-Z8	1.37813	0.00530619	4.08922	0.743949	4.44278e-05	1.49016	5.42184e-05	0.282625	1.63489e-05	0.282621	-1.35203	1.41224
NMB-03-Z9	1.42762	0.00749496	0.881079	0.744364	6.27851e-05	1.49095	9.93233e-05	0.28291	4.64634e-05	0.282907	8.75994	1.6094
NMB1-1	1.10696	0.00684392	0.922098	0.741682	5.7123e-05	1.48578	9.35851e-05	0.282664	4.3799e-05	0.282661	0.0569414	1.5848
NMB1-2	1.09947	0.0080251	0.732139	0.74162	6.69758e-05	1.48555	0.00010139	0.282637	5.80928e-05	0.282633	-0.920692	1.72248
NMB1-4	1.06634	0.00108094	33.7882	0.741343	9.01852e-06	1.48504	1.43834e-05	0.282769	4.21643e-06	0.282765	3.75322	1.38503
										Average	1.08289	1.58808
Brazil High Ti
RP113_Z1	1.36358	0.00465737	15.8559	0.743828	3.89866e-05	1.48993	4.45238e-05	0.282867	9.7726e-06	0.282864	7.2343	1.39426
RP113_Z10	1.43503	0.00166669	19.0604	0.744426	1.39632e-05	1.49116	1.69266e-05	0.282862	5.03954e-06	0.282858	7.04628	1.38635
RP113_Z2	1.43041	0.00219601	13.2892	0.744387	1.83973e-05	1.49108	2.36664e-05	0.282886	7.08807e-06	0.282882	7.88322	1.38926
RP113_Z3	1.43736	0.00139617	21.6763	0.744445	1.16971e-05	1.49122	1.58513e-05	0.282878	5.54752e-06	0.282874	7.60882	1.38703
RP113_Z4	1.44299	0.00168116	18.3672	0.744493	1.40859e-05	1.4913	1.70565e-05	0.282883	5.1899e-06	0.28288	7.80252	1.38662
RP113_Z5	1.33822	0.00762902	12.2347	0.743615	6.38505e-05	1.48963	9.91935e-05	0.282862	4.61002e-05	0.282858	7.04862	1.60593
RP113_Z6	1.42761	0.00265501	11.6037	0.744364	2.22412e-05	1.49105	2.69171e-05	0.282872	7.92757e-06	0.282868	7.40364	1.39062
RP113_Z7	1.43751	0.00139214	24.1024	0.744447	1.16634e-05	1.49121	1.66056e-05	0.282874	5.76101e-06	0.28287	7.47161	1.38728
RP113_Z8	1.43926	0.00128305	22.5344	0.744461	1.07496e-05	1.49124	1.5733e-05	0.282882	4.31326e-06	0.282878	7.74181	1.38568
RP113_Z9	1.31438	0.00131181	10.6783	0.743416	1.09752e-05	1.48913	1.81295e-05	0.282879	5.43282e-06	0.282876	7.65772	1.3869
										Average	7.48986	1.40999
Brazil Low Ti
RP126_Z1	1.44773	0.00238699	19.2469	0.744532	2.00008e-05	1.49138	2.55323e-05	0.282717	6.44978e-06	0.282713	1.91472	1.38747
RP126_Z10	1.30343	0.00356512	3.27668	0.743324	2.98233e-05	1.48893	4.68313e-05	0.282671	1.29771e-05	0.282667	0.296585	1.40147
RP126_Z10_2	1.31955	0.00475999	1.61015	0.743459	3.98271e-05	1.48912	6.02654e-05	0.282792	2.42612e-05	0.282788	4.56672	1.44818
RP126_Z3	1.44626	0.00172155	16.3082	0.74452	1.44248e-05	1.49135	2.01674e-05	0.282727	6.82925e-06	0.282723	2.25701	1.38808
RP126_Z4	1.44484	0.00146565	20.281	0.744508	1.22803e-05	1.49133	1.71538e-05	0.282708	5.22149e-06	0.282704	1.58855	1.3858
RP126_Z5	1.45391	0.00163786	11.1958	0.744584	1.37247e-05	1.4915	2.4025e-05	0.282711	7.30636e-06	0.282707	1.70255	1.38877
RP126_Z6	1.3079	0.00205555	7.15315	0.743362	1.71969e-05	1.48902	2.93109e-05	0.282729	9.3398e-06	0.282725	2.33145	1.39266
RP126_Z6_2	1.3107	0.00293027	3.3601	0.743385	2.45149e-05	1.48909	4.062e-05	0.282733	1.67287e-05	0.282729	2.47197	1.41415
RP126_Z7	1.3108	0.0031114	4.17718	0.743386	2.60303e-05	1.4891	4.06233e-05	0.282698	1.39715e-05	0.282694	1.2304	1.40459
RP126_Z7_2	1.32518	0.00403913	2.30493	0.743506	3.38004e-05	1.4893	5.32779e-05	0.282795	2.00259e-05	0.282792	4.69196	1.42779
RP126_Z8	1.45402	0.00263906	4.35721	0.744585	2.21137e-05	1.49145	3.63459e-05	0.28271	1.29946e-05	0.282706	1.66546	1.40171
RP126_Z9	1.4595	0.0027832	3.97225	0.744631	2.33236e-05	1.49161	3.94144e-05	0.282732	1.3845e-05	0.282728	2.43248	1.40436
RP126-Z10	1.39893	0.0050972	10.163	0.744124	4.26861e-05	1.49052	4.98801e-05	0.282749	1.11948e-05	0.282746	3.0606	1.39703
										Average	2.32388	1.40324
Shelburne
SD-1-2-Z1	1.31745	0.00561879	7.36863	0.744571	2.38498e-05	1.4915	4.42725e-05	0.282724	1.06095e-05	0.282718	2.07113	1.40381
										Average	2.07	1.4
North Mountain Basalt base of flow
SU12-01B_Z1	1.27681	0.00276593	4.63672	0.743102	2.31315e-05	1.48848	3.42346e-05	0.28264	1.07411e-05	0.282636	-0.813987	1.39539
SU12-01B_Z1_2	1.29366	0.00330978	2.77734	0.743243	2.76841e-05	1.48872	4.21086e-05	0.28263	1.91697e-05	0.282626	-1.16639	1.42333
SU12-01B_Z2	1.27874	0.00316093	3.0545	0.743118	2.6435e-05	1.48854	4.78362e-05	0.282641	1.7422e-05	0.282637	-0.785067	1.41633
SU12-01B_Z2_2	1.28584	0.00464665	1.83365	0.743177	3.88632e-05	1.48864	5.2332e-05	0.282561	1.9334e-05	0.282557	-3.61066	1.42369
SU12-01B_Z3	1.27795	0.00244582	4.96987	0.743111	2.04545e-05	1.4885	3.18985e-05	0.282659	1.16233e-05	0.282655	-0.13016	1.39769
SU12-01B_Z3_2	1.29652	0.00347012	2.86851	0.743266	2.90267e-05	1.48885	4.8949e-05	0.282658	2.04144e-05	0.282654	-0.185759	1.42886
SU12-01B_Z4	1.2847	0.00316892	5.1242	0.743168	2.65032e-05	1.48861	3.36973e-05	0.282647	1.14794e-05	0.282643	-0.573617	1.39726
SU12-01B_Z4_2	1.30469	0.00378818	2.94428	0.743335	3.16908e-05	1.48896	4.39875e-05	0.282641	1.90278e-05	0.282637	-0.777002	1.42278
										Average	-1.00533	1.41317
Foum-Zguid
AN731_Z1	1.11242	0.00290941	3.10906	0.743682	2.46652e-05	1.48943	3.39245e-05	0.282613	1.53998e-05	0.28261	-1.75132	1.40885
AN731_Z2	1.43795	0.00244582	4.98719	0.743109	2.45231e-05	1.4885	3.18985e-05	0.282659	1.16233e-05	0.282655	-0.13016	1.39769
AN731_Z3	1.30573	0.00421687	1.65667	0.743395	3.52048e-05	1.48902	6.24899e-05	0.282606	2.22832e-05	0.282602	-2.0171	1.43733
										Average	-1.29953	1.41462

## Sheet: Standards
Analysis	BetaYb	2se	betaYb / betaHf	Beta Hf	2se	Total 178Hf V	179Hf/177Hf	2se	178Hf/177Hf	2se	172Yb/173Yb	2se	173Yb/177Hf	2se	176Lu/177Hf	2se	176Hf/177Hf	2se	176Hf/177Hf (t)
Plesovice
PLE160113_0_1	2.27518	0.128667	1.5605	1.45798	0.00335577	6.43275	0.744618	2.81193e-05	1.49156	3.73061e-05	1.3404	0.00100219	0.00670561	4.27933e-05	0.000126234	2.52983e-07	0.282435	1.14878e-05	0.282435	-4.87802
PLE160113_0_4	1.81077	0.102554	1.24996	1.44866	0.00372404	6.11254	0.74454	3.12027e-05	1.49139	4.10343e-05	1.34402	0.000800744	0.00735594	3.81675e-05	0.000130252	2.911e-07	0.282508	1.13464e-05	0.282507	-2.3249
PLE160113_0_7	1.75207	0.107662	1.21505	1.44197	0.00305236	6.10571	0.744484	2.55735e-05	1.49129	3.71999e-05	1.34448	0.000841317	0.00760704	4.34514e-05	0.000128228	2.78488e-07	0.282517	9.60196e-06	0.282516	-1.99833
PLE160113_0_8	2.09068	0.0886054	1.44943	1.44242	0.00253691	6.30083	0.744488	2.1256e-05	1.49128	2.95853e-05	1.34183	0.000691137	0.00749905	3.02383e-05	0.000128454	2.14566e-07	0.282446	1.03796e-05	0.282445	-4.50759
PLE160113_0_9	1.81	0.124377	1.26275	1.43338	0.00257135	5.85192	0.744412	2.15421e-05	1.49112	3.09702e-05	1.34402	0.000970961	0.00756016	2.86154e-05	0.000125667	2.28963e-07	0.282501	1.14122e-05	0.2825	-2.55416
PLE160113_0_1	1.53572	0.098618	1.09924	1.39708	0.00371485	5.95868	0.744108	3.11092e-05	1.49053	4.11624e-05	1.34617	0.000771463	0.00802003	3.81021e-05	0.000129791	2.72315e-07	0.282526	1.31886e-05	0.282525	-1.6878
PLE160113_0_1	2.22992	0.0893781	1.59175	1.40093	0.00406448	5.94735	0.74414	3.40385e-05	1.49057	4.37375e-05	1.34075	0.000696298	0.00796353	4.84391e-05	0.000130596	3.94359e-07	0.282443	1.33506e-05	0.282442	-4.6236
PLE160113_0_1	1.81918	0.112505	1.35925	1.33837	0.00624749	5.7084	0.743617	5.22844e-05	1.48943	6.75933e-05	1.34395	0.000878004	0.0086435	7.26539e-05	0.00013417	4.44418e-07	0.282531	1.39763e-05	0.28253	-1.51186
PLE160113_0_1	1.77738	0.0926022	1.3521	1.31453	0.00500225	5.71655	0.743417	4.18536e-05	1.48898	5.50127e-05	1.34428	0.000723043	0.00881284	5.4711e-05	0.000135457	3.27816e-07	0.282533	1.41126e-05	0.282533	-1.40968
																		average	0.282492	-2.83288
																		2sd	8.06889e-05	1.42776
Temora
TEM160113_1.d	2.05883	0.0454966	1.42642	1.44336	0.00359128	2.91228	0.744496	3.00892e-05	1.4913	4.68371e-05	1.34208	0.000354817	0.0397022	0.000121523	0.00099247	1.12085e-06	0.282605	1.87497e-05	0.282598	0.887992
TEM160113_2.d	2.03579	0.0377508	1.42435	1.42928	0.0042132	3.02067	0.744378	3.52944e-05	1.49103	4.89212e-05	1.34226	0.000294399	0.0406048	0.000163257	0.000999458	1.59683e-06	0.282673	1.60912e-05	0.282665	3.27632
TEM160113_3.d	2.07103	0.045719	1.44239	1.43583	0.00360134	3.15203	0.744433	3.01714e-05	1.49109	4.82741e-05	1.34199	0.000356374	0.0400527	0.000199005	0.000992344	2.00946e-06	0.282719	1.67334e-05	0.282711	4.89966
TEM160113_4.d	1.91158	0.0454614	1.3404	1.42612	0.00401162	2.96854	0.744351	3.36055e-05	1.49104	4.80597e-05	1.34323	0.000354842	0.0398491	0.000201876	0.000991298	1.99283e-06	0.282713	1.78678e-05	0.282705	4.70281
TEM160113_5.d	1.84813	0.0426119	1.31529	1.40511	0.00410046	2.95704	0.744175	3.43417e-05	1.49071	4.38879e-05	1.34373	0.000332624	0.0412491	0.000170954	0.00100118	1.64916e-06	0.282713	1.5393e-05	0.282705	4.68956
TEM160113_6.d	1.88403	0.0414097	1.34598	1.39975	0.0045197	2.99621	0.74413	3.7849e-05	1.49051	4.95689e-05	1.34345	0.000323236	0.0418885	0.000218134	0.00101084	2.03539e-06	0.282711	1.46791e-05	0.282703	4.61091
TEM160113_7.d	1.98666	0.0399173	1.51118	1.31464	0.00509089	2.92602	0.743418	4.25943e-05	1.48899	6.91295e-05	1.34265	0.000311438	0.0460098	0.000304305	0.00104854	2.52666e-06	0.282629	1.69953e-05	0.282621	1.70057
																			average	3.53826
																			stdev	1.6409
